# Supplementary material for: Is personality and its association with energetics sex‐specific in yellow‐necked mice Apodemus flavicollis?
Source: Ecol Evol. 2023 Jul 4;13(7):e10233. doi: 10.1002/ece3.10233 (PMC10318423; doi:10.1002/ece3.10233)
Supplement: Supplementary file 1 — Data S1 [file ECE3-13-e10233-s002.xls]

## Sheet: behaviour
Date_of_capture	Animal_identification_number_ID	Probability_leave_tube	Time_centre[s]	Time_corners[s]	Time_walls[s]	Crossing_centre	Jumps	Rearing	Standing	Grooming	Distance_moved[cm]	Immobility_time[s]	Sex
2021-12-12	M49	1	8	172	123	8	82	65	9	10	6717.7	12.82	FeMaleale
2021-11-30	M56	0	8	202	90	6	7	49	11	34	4340.07	56	FeMaleale
2021-12-12	M60	1	5	188	110	5	42	71	16	16	5817.46	22.28	FeMaleale
2021-11-19	M20	0	5	214	84	5	1	52	11	74	5720.17	62.8	FeMaleale
2021-11-23	M26	0	14	198	91	8	8	43	2	48	4013.43	50.64	FeMaleale
2021-11-23	M32	0	13	167	126	10	4	32	5	75	4890.46	73.2	FeMaleale
2021-11-25	M45	1	32	159	114	21	24	51	12	30	6926.12	13.84	FeMaleale
2021-11-27	M48	1	7	170	124	6	35	80	12	11	4792.56	21.08	FeMaleale
2021-12-12	M48	1	30	181	96	13	39	34	36	24	4368.12	61.44	FeMaleale
2021-12-18	M65	1	10	174	120	10	45	45	19	10	6691.01	12.48	FeMaleale
2021-11-27	M38	0	14	60	227	8	0	15	2	94	2316.42	115.06	FeMaleale
2021-12-12	M22	1	4	221	80	4	6	42	11	19	3632.2	23.74	Male
2021-12-18	M51	1	2	220	80	2	23	28	21	13	4390.12	62.16	Male
2021-11-30	M52	0	2	227	71	1	0	48	8	109	2778.07	105.86	Male
2021-12-12	M46	1	8	202	90	4	7	38	7	20	3361.25	43.76	FeMaleale
2021-12-06	M76	0	10	191	101	4	0	53	8	54	2762.11	67.96	FeMaleale
2021-11-21	M42	0	7	206	93	7	18	65	2	48	4632.53	53.24	FeMaleale
2021-11-15	M7	0	9	204	89	8	19	52	5	62	4349.27	51.84	FeMaleale
2021-12-12	M42	0	12	234	58	5	0	35	2	62	2372.56	103.86	FeMaleale
2021-11-23	M36	1	24	180	101	15	12	77	5	10	5763.59	13.84	FeMaleale
2021-12-12	M36	1	14	202	84	3	1	45	13	10	3128.88	43.34	FeMaleale
2021-11-19	M17	1	7	220	76	7	5	41	2	121	3409.59	110.2	FeMaleale
2021-12-18	M62	0	2	260	39	2	1	34	3	78	1339.85	182.22	FeMaleale
2021-11-23	M30	0	17	195	89	7	5	39	8	45	2999.76	72.42	FeMaleale
2021-12-18	M67	1	0	250	50	0	1	48	10	58	1493.86	129.46	Male
2021-12-12	M38	0	5	223	72	3	0	13	0	80	1624.47	150.32	FeMaleale
2021-12-18	M52	1	7	172	122	2	0	11	10	30	1912.42	117.42	Male
2021-11-19	M16	1	18	176	114	11	3	62	3	29	4614.62	28.92	Male
2021-12-18	M66	0	2	239	61	2	0	28	3	62	3172.92	102.3	FeMaleale
2021-11-30	M10	0	3	231	69	3	2	47	15	28	2505.07	81.66	FeMaleale
2021-12-12	M43	1	1	206	94	1	16	90	8	21	3360.67	31.78	FeMaleale
2021-12-18	M73	1	12	194	98	8	18	53	21	50	4457.05	50.32	FeMaleale
2021-12-06	M73	0	13	213	75	6	0	37	6	84	3008.71	96.24	FeMaleale
2021-11-30	M5	1	2	252	48	1	3	59	1	55	2666.73	89.22	FeMaleale
2021-11-27	M43	0	3	195	102	3	11	91	2	81	4238.08	56.3	FeMaleale
2021-12-06	M62	0	11	185	111	9	0	69	6	35	6055.93	26.64	FeMaleale
2021-11-30	M59	0	7	221	74	7	2	24	8	42	4387.82	54.22	FeMaleale
2021-12-12	M26	1	4	202	96	3	67	61	3	20	5034.36	38.5	FeMaleale
2021-12-03	M66	0	15	201	85	9	0	27	5	42	3343.56	58.06	FeMaleale
2021-12-12	M17	1	6	215	82	4	12	26	2	95	2340.45	108.46	FeMaleale
2021-11-27	M46	1	4	201	96	3	22	55	10	62	3592.61	55.62	FeMaleale
2021-11-25	M47	1	4	249	47	2	0	28	3	20	1800.11	139.32	Male
2021-12-18	M70	0	0	243	59	0	4	57	1	92	3268.88	104.24	Male
2021-12-06	M1	0	0	220	80	1	6	71	0	96	3363.81	89.48	FeMaleale
2021-12-06	M68	1	11	203	89	7	1	40	9	70	2798.44	115.24	FeMaleale
2021-12-06	M69	1	6	234	64	4	3	28	9	83	2973.96	109.72	FeMaleale
2021-11-13	M10	0	2	186	112	2	17	65	17	21	4919.42	18.12	FeMaleale
2021-11-21	M33	1	6	209	89	5	46	41	17	25	4762.44	27.52	Male
2021-12-18	M72	1	10	120	172	8	14	44	17	66	4264.04	39.82	Male
2021-11-15	M5	1	5	241	55	4	3	28	0	17	2184.75	171.76	FeMaleale
2021-12-06	M3	0	0	220	80	0	1	19	3	51	1076.06	180.48	FeMaleale
2021-12-12	M33	1	1	159	141	1	43	51	15	28	3295.4	42.7	Male
2021-11-15	M6	1	11	203	86	10	26	30	1	59	4797.28	47.44	Male
2021-12-18	A15	1	2	283	15	1	0	24	0	48	1033.11	204.02	FeMaleale
2021-11-17	M14	1	10	212	79	3	2	30	5	29	3342.25	79.24	Male
2021-12-03	M4	1	9	156	135	3	39	47	8	12	3482.17	22.2	FeMaleale
2021-12-06	M78	1	8	234	63	4	1	34	4	71	2632.03	98.92	Male
2021-11-13	M3	0	3	210	87	2	1	54	14	30	4250.6	33.24	FeMaleale
2021-12-06	M16	0	3	203	94	2	3	47	3	38	3303.24	74.68	Male
2021-12-03	M74	0	3	190	108	3	2	43	8	41	3311.61	47	FeMaleale
2021-11-15	M2	0	9	199	96	8	12	71	0	29	4387.19	50.78	FeMaleale
2021-11-30	M58	1	7	196	97	6	9	61	8	28	5160.15	23.04	Male
2021-12-12	M47	0	2	259	40	2	0	40	4	91	2070.94	125.54	Male
2021-12-03	M23	0	1	273	27	1	1	31	2	128	1906.32	163.5	Male
2021-12-12	M34	0	4	263	36	3	0	19	2	160	1873.83	196.5	Male
2021-11-17	M18	1	21	193	90	12	6	38	12	23	4628.46	57.8	FeMaleale
2021-11-25	A15	1	1	252	47	1	0	27	0	80	1121.1	178.06	FeMaleale
2021-11-17	M21	0	4	214	83	3	1	62	5	49	3023.11	58.32	FeMaleale
2021-12-03	M6	1	5	250	46	4	3	29	4	115	2396.01	146.74	Male
2021-11-27	M44	0	10	206	95	10	0	74	3	22	6118.12	21	Male
2021-11-30	A4	0	3	200	100	3	9	64	7	28	5342.21	25.7	FeMaleale
2021-11-30	M55	0	12	168	124	10	5	54	11	23	4831.89	18.24	FeMaleale
2021-12-03	M21	1	0	148	152	0	7	50	1	6	2463.85	76.34	FeMaleale
2021-11-23	M27	0	6	189	107	4	3	48	4	36	3460.03	57.72	Male
2021-12-06	M12	1	8	245	49	4	1	27	7	79	1529.86	140.4	Male
2021-11-17	M13	0	4	248	48	3	3	29	1	91	1903.03	95.36	Male
2021-11-27	M37	0	3	233	66	3	21	26	3	76	2879.18	103.6	Male
2021-12-18	M29	0	2	206	93	2	28	58	19	33	3906.98	50.8	Male
2021-12-12	M35	0	1	264	36	1	0	33	5	119	1691.58	158.44	Male
2021-11-30	M2	1	3	224	74	3	0	47	5	52	2413.56	83.76	FeMaleale
2021-11-23	M35	1	6	186	109	3	32	61	5	10	4776.08	25.02	Male
2021-12-06	M13	0	0	284	16	0	0	13	1	162	1053.28	234.32	Male
2021-12-18	M77	0	4	249	49	2	0	20	0	82	1986.82	165.8	Male
2021-11-21	M34	1	26	200	86	21	16	28	1	85	4344.53	97.62	Male
2021-11-19	M23	0	1	226	72	1	2	45	3	91	3344.02	79.06	Male
2021-12-06	M11	0	2	247	52	2	6	40	17	90	3488.86	128.96	Male
2021-11-30	A17	1	2	206	92	1	7	60	7	14	3420.73	26.96	Male
2021-12-03	M71	1	6	216	78	4	0	52	5	36	4669.45	47.3	Male
2021-11-27	A5	0	1	211	90	1	22	37	2	41	1878.97	114.7	FeMaleale
2021-12-03	M18	1	1	233	66	1	0	33	2	121	2187.7	139.08	FeMaleale
2021-11-13	M11	0	12	222	70	6	3	34	15	72	4455.51	82.16	Male
2021-11-21	M29	0	5	165	130	4	9	56	7	58	3590.39	50.24	Male
2021-11-27	A10	1	8	160	138	8	23	59	4	27	4614.04	33.74	Male
2021-11-25	A12	1	0	221	79	0	0	27	1	0	1246.26	119.28	Male
2021-11-13	M12	0	15	210	77	6	5	41	14	37	3006.19	81.78	Male
2021-11-17	M19	1	14	152	136	10	9	61	13	27	5128.14	53.96	Male
2021-12-18	M27	0	14	181	106	5	0	40	9	29	3492.77	34.44	Male
2021-11-25	M31	1	6	188	107	5	7	66	11	28	3630.15	33.16	Male
2021-11-21	M25	0	5	214	90	4	14	60	9	34	4110.46	42.54	Male
2021-11-27	A3	0	27	186	87	3	7	43	7	33	2895.63	81.56	Male
2021-11-19	M15	0	3	225	75	3	2	54	2	77	3191.71	90.2	Male
2021-12-12	M8	1	15	226	66	13	1	41	2	53	4282.3	52.98	Male
2021-11-13	M8	0	27	135	148	15	2	70	0	31	7009.26	16.88	Male
2021-12-03	M15	1	5	205	93	5	32	75	0	50	4180.11	50.88	Male
2021-12-12	M24	1	27	178	100	16	43	41	8	14	5040.71	23.7	Male
2021-11-25	A6	1	3	223	76	2	1	43	0	18	2460.66	88.14	Male
2021-12-12	M63	1	17	168	123	14	34	74	15	7	7779.88	1.6	Male
2021-12-12	M40	0	0	218	82	0	1	39	5	61	1692.42	109	Male
2021-11-09	A3	1	4	184	114	4	53	32	14	16	3671.94	160.88	Male
2021-11-09	A4	0	5	215	81	3	3	47	18	71	3365.12	74.32	FeMaleale
2021-11-09	A5	0	6	254	42	3	0	9	2	34	921.57	207.78	FeMaleale
2021-11-09	A12	1	6	212	83	3	24	42	1	8	3271.04	75.62	Male
2021-11-09	A17	1	7	209	91	6	17	37	3	14	2605.27	149.4	Male
2021-11-09	A6	0	7	229	67	7	12	47	6	14	3637.25	52.94	Male
2021-11-09	A10	1	9	225	70	8	9	51	2	7	4149.5	83.5	Male
2021-11-13	M40	0	9	196	95	1	6	43	2	19	2546.14	52.22	Male

## Sheet: physiology
Date_of_capture	Initial_body_mass[g]	Body_mass_before_BMR[g]	Basal_mettabolic_rate[mLO2min-1]	Animal_identification_number_ID	Head_width[mm]	Scaled_mass_index[g]	Sex
2021-12-12	18.5	20.3	0.589097	M49	14.2	30.676	FeMaleale
2021-11-30	22.8	23.8	0.66162	M56	15.1	27.7108	FeMaleale
2021-12-12	24.4	24.6	0.682514	M60	14.7	33.966	FeMaleale
2021-11-19	25.2	24	0.689497	M20	15	31.674	FeMaleale
2021-11-23	20.3	21.7	0.69392	M26	14.6	29.2507	FeMaleale
2021-11-23	20.7	22.4	0.702011	M32	15.1	25.1585	FeMaleale
2021-11-25	20.2	22.8	0.704811	M45	14.4	31.2085	FeMaleale
2021-11-27	19.9	22.1	0.706133	M48	14.3	31.8474	FeMaleale
2021-12-12	21.7	24	0.726724	M48	14.2	35.9821	FeMaleale
2021-12-18	24.8	26.4	0.728314	M65	15.4	27.2884	FeMaleale
2021-11-27	25	26.8	0.734432	M38	14.7	34.8012	FeMaleale
2021-12-12	25	27.5	0.747823	M22	15	31.4226	Male
2021-12-18	24.8	26.8	0.764668	M51	15.2	29.1525	Male
2021-11-30	24.5	25.4	0.76654	M52	14.8	32.9562	Male
2021-12-12	32.7	33.7	0.777362	M46	15.9	30.6146	FeMaleale
2021-12-06	31	28.9	0.779286	M76	15.6	31.9566	FeMaleale
2021-11-21	26.6	28.7	0.779535	M42	15.5	28.3268	FeMaleale
2021-11-15	26	26.9	0.780022	M7	14.7	36.1933	FeMaleale
2021-12-12	27.7	28.7	0.783588	M42	15.3	31.4998	FeMaleale
2021-11-23	21	22.2	0.786482	M36	14.6	30.2593	FeMaleale
2021-12-12	24.3	24	0.786646	M36	14.3	38.889	FeMaleale
2021-11-19	29.1	31.6	0.788638	M17	15.4	32.0198	FeMaleale
2021-12-18	26.3	28.7	0.790003	M62	15.2	30.9158	FeMaleale
2021-11-23	27.5	29	0.797522	M30	15.6	28.3486	FeMaleale
2021-12-18	30.7	33.4	0.802059	M67	15.5	32.693	Male
2021-12-12	25	29.4	0.804659	M38	14.7	34.8012	FeMaleale
2021-12-18	27.4	30.1	0.805754	M52	14.8	36.8571	Male
2021-11-19	30.4	32.5	0.814114	M16	15.5	32.3735	Male
2021-12-18	30.5	32.7	0.818238	M66	15.3	34.6839	FeMaleale
2021-11-30	27.7	27.9	0.819627	M10	15.7	27.6471	FeMaleale
2021-12-12	28.7	29.8	0.821726	M43	15.6	29.5856	FeMaleale
2021-12-18	32.5	34.6	0.823336	M73	15.7	32.438	FeMaleale
2021-12-06	35	33.8	0.82491	M73	15.4	38.5118	FeMaleale
2021-11-30	27.2	27.5	0.825532	M5	14.7	37.8637	FeMaleale
2021-11-27	29.9	30.5	0.82899	M43	16.1	26.279	FeMaleale
2021-12-06	29.5	29.1	0.832268	M62	15.1	35.854	FeMaleale
2021-11-30	29.1	29.2	0.833976	M59	14.9	37.8338	FeMaleale
2021-12-12	22.3	23.6	0.834775	M26	14.5	33.2685	FeMaleale
2021-12-03	32.5	30.8	0.840428	M66	15.2	38.2039	FeMaleale
2021-12-12	30.4	32.4	0.844533	M17	15.4	33.4503	FeMaleale
2021-11-27	33.6	36.6	0.847605	M46	15.9	31.4572	FeMaleale
2021-11-25	36.2	36.9	0.848118	M47	16.3	29.8912	Male
2021-12-18	34.6	36	0.84981	M70	15.4	38.0717	Male
2021-12-06	28.5	27.6	0.851625	M1	15	35.8218	FeMaleale
2021-12-06	30	30.1	0.853866	M68	15.4	33.0101	FeMaleale
2021-12-06	29.7	29.8	0.856058	M69	15.5	31.6281	FeMaleale
2021-11-13	26.3	26.4	0.856288	M10	15.3	29.9078	FeMaleale
2021-11-21	23.8	26.2	0.887667	M33	14.8	32.0146	Male
2021-12-18	35.1	37.1	0.889207	M72	15.3	39.9149	Male
2021-11-15	25.8	27.3	0.892837	M5	14.8	34.7049	FeMaleale
2021-12-06	29.7	30.2	0.908004	M3	15.7	29.6433	FeMaleale
2021-12-12	29.4	31.5	0.929981	M33	15.1	35.7324	Male
2021-11-15	34.2	34.4	0.931778	M6	15.4	37.6316	Male
2021-12-18	34	35.7	0.933333	A15	15.6	35.0491	FeMaleale
2021-11-17	39.6	41	0.933554	M14	16.5	30.7437	Male
2021-12-03	31.2	29.9	0.940553	M4	15.4	34.3305	FeMaleale
2021-12-06	40.5	41	0.943191	M78	16.5	31.4424	Male
2021-11-13	29.9	29.2	0.947312	M3	15.6	30.8226	FeMaleale
2021-12-06	34.6	34	0.960299	M16	15.6	35.6676	Male
2021-12-03	35.9	36.5	0.967966	M74	15.8	34.6997	FeMaleale
2021-11-15	33.5	33.9	0.977763	M2	15.5	35.6748	FeMaleale
2021-11-30	41.8	42.2	0.978103	M58	16.2	35.6058	Male
2021-12-12	39.9	43.3	0.982732	M47	16.3	32.9463	Male
2021-12-03	38.4	39.1	0.985179	M23	15.7	38.3267	Male
2021-12-12	39.9	38.6	0.985795	M34	16.8	28.2798	Male
2021-11-17	33.2	32.9	0.985968	M18	15.5	35.3553	FeMaleale
2021-11-25	35.4	34.1	0.98706	A15	15.8	34.2164	FeMaleale
2021-11-17	37.7	36.7	0.988634	M21	16	34.1946	FeMaleale
2021-12-03	36.3	35.2	0.9922	M6	15.2	42.6708	Male
2021-12-12	39	39.5	0.995232	M44	16.2	33.2207	Male
2021-11-27	37.2	39.7	1.00296	M44	16.1	32.695	Male
2021-11-30	35.9	35.3	1.00988	A4	16.4	28.741	FeMaleale
2021-11-30	31.5	33.7	1.01203	M55	15	39.5925	FeMaleale
2021-12-03	35.5	35.5	1.01261	M21	16.2	30.2394	FeMaleale
2021-11-23	38.1	38.7	1.01483	M27	16.1	33.486	Male
2021-12-06	42.4	41.3	1.01576	M12	16.3	35.0107	Male
2021-11-17	36.4	35.9	1.03231	M13	16.1	31.9919	Male
2021-11-27	45.3	43.2	1.03445	M37	16.9	31.1583	Male
2021-12-18	43.2	43.5	1.0385	M29	16.6	32.5297	Male
2021-12-12	39.3	41.7	1.04105	M35	16.1	34.5407	Male
2021-11-30	35.4	35.3	1.04362	M2	15.5	37.6981	FeMaleale
2021-11-23	35.6	37.3	1.04431	M35	15.7	35.5321	Male
2021-12-06	37.5	39	1.04437	M13	16.3	30.9646	Male
2021-12-18	41.1	43.6	1.04709	M77	15.8	39.7259	Male
2021-11-21	38.8	39.3	1.04961	M34	16.8	27.5002	Male
2021-11-19	34.9	38.4	1.06041	M23	15.4	38.4018	Male
2021-12-06	38.9	39.3	1.06752	M11	15.6	40.1003	Male
2021-11-30	45.9	45	1.07513	A17	16.4	36.7468	Male
2021-12-03	39	39.7	1.08469	M71	16.2	33.2207	Male
2021-11-27	36.6	39.1	1.08935	A5	16.5	28.4147	FeMaleale
2021-12-03	33.5	34.2	1.0989	M18	15.3	38.0954	FeMaleale
2021-11-13	35.5	37.5	1.1086	M11	15.3	40.3698	Male
2021-12-12	41.7	43.3	1.10877	M54	15.6	42.9867	Male
2021-11-21	40.9	41.3	1.11454	M29	16.4	32.7439	Male
2021-11-27	47.4	48.2	1.1252	A10	17	31.6447	Male
2021-11-25	38.9	41.7	1.13291	A12	15.8	37.5994	Male
2021-11-13	36.5	38.5	1.13387	M12	15.6	37.6263	Male
2021-11-17	42.8	44.3	1.13841	M19	16	38.8204	Male
2021-12-18	41.6	43.6	1.14313	M27	16.3	34.3501	Male
2021-11-25	48	51.4	1.16068	M31	17.1	31.1091	Male
2021-11-21	44.5	44.9	1.16261	M25	16.6	33.5086	Male
2021-11-27	42.3	44.8	1.18006	A3	16.4	33.8647	Male
2021-11-19	44.3	46.6	1.20316	M15	16.5	34.3926	Male
2021-12-12	43	41.9	1.23718	M8	16.3	35.5061	Male
2021-11-13	38.9	41.9	1.23718	M8	15.5	41.4253	Male
2021-12-03	46.8	47.6	1.25189	M15	16.7	34.1867	Male
2021-12-12	46.5	46.8	1.28078	M24	16.7	33.9675	Male
2021-11-25	45.2	46.6	1.3136	A6	16.8	32.0363	Male
2021-12-12	49.5	52.4	1.39204	M63	16.8	35.084	Male
